# Supplementary material for: Photothermal Effect and Multi-Modality Imaging of Up-Conversion Nanomaterial Doped with Gold Nanoparticles
Source: Int J Mol Sci. 2022 Jan 26;23(3):1382. doi: 10.3390/ijms23031382 (PMC8835931; doi:10.3390/ijms23031382)
Supplement: Supplementary file 1 [file ijms-23-01382-s001.zip]

Archive with 1 entries (1 files):
- ijms-1564183-supplementary.pdf
